# Supplementary material for: Evolution of p53 Transactivation Specificity through the Lens of a Yeast-Based Functional Assay
Source: PLoS One. 2015 Feb 10;10(2):e0116177. doi: 10.1371/journal.pone.0116177 (PMC4323202; doi:10.1371/journal.pone.0116177)
Supplement: S1 File — Contains Supporting Information on p53 protein sequence evolution. (ZIP) [file pone.0116177.s001.zip]

Archive with 3 entries (3 files):
- Supporting Information.docx
- Table S1.xlsx
- Figures.pdf
