# Supplementary material for: Evolution of p53 Transactivation Specificity through the Lens of a Yeast-Based Functional Assay
Source: PLoS One. 2015 Feb 10;10(2):e0116177. doi: 10.1371/journal.pone.0116177 (PMC4323202; doi:10.1371/journal.pone.0116177)
Supplement: S1 File — Contains Supporting Information on p53 protein sequence evolution. (ZIP) [file pone.0116177.s001.zip › Table S1.xlsx]

## Sheet: Foglio7
	Homo_sapiens	Pan_troglodytes	Gorilla_gorilla_gorilla	Pongo_abelii	Nomascus_leucogenys	Macaca_mulatta	Callithrix_jacchus	Microcebus_murinus	Oryctolagus_cuniculus	Spermophilus_tridecemlineatus	Tursiops_truncatus	Ailuropoda_melanoleuca	Canis_familiaris	Sus_scrofa	Felis_catus	Bos_taurus	Dasypus_novemcinctus	Echinops_telfairi	Loxodonta_africana	Sorex_araneus	Ochotona_princeps	Cavia_porcellus	Rattus_norvegicus	Mus_musculus	Procavia_capensis	Erinaceus_europaeus	Sarcophilus_harrisii	Myotis_lucifugus	Pelodiscus_sinensis	Latimeria_chalumnae	Xenopus_laevis	Danio_rerio	Xenopus_Tropicalis	Oreochromis_niloticus	Takifugu_rubripes	Tetraodon_nigroviridis	Oryzias_latipes	Gadus_morhua	Gasterosteus_aculeatus	Ciona_intestinalis	Ciona_savignyi	Daphnia_pulex	Branchiostoma_floridae	Ixodes_scapularis	Pediculus_humanus	Drosophila_melanogaster	Caenorhabditis_elegans
Homo_sapiens	100	100	99.75	97.71	95.67	95.67	90.08	87.53	86.67	86.45	85.9	83.64	83.38	83.25	82.03	81.77	80.69	80.21	79.95	79.95	79.67	78.52	78.35	77.98	76.78	72.78	69.67	67.11	54.19	54.13	54.08	53.74	53.24	48.54	47.32	46.76	44.84	43.17	42.77	32.39	31.64	29.57	28.69	28.47	26.6	20.06	15.52
Pan_troglodytes	100	100	99.75	97.71	95.67	95.67	90.08	87.53	86.67	86.45	85.9	83.64	83.38	83.25	82.03	81.77	80.69	80.21	79.95	79.95	79.67	78.52	78.35	77.98	76.78	72.78	69.67	67.11	54.19	54.13	54.08	53.74	53.24	48.54	47.32	46.76	44.84	43.17	42.77	32.39	31.64	29.57	28.69	28.47	26.6	20.06	15.52
Gorilla_gorilla_gorilla	99.75	99.75	100	97.46	95.42	95.67	89.82	87.27	86.67	86.45	85.9	83.64	83.38	82.98	82.03	81.77	80.69	80.21	79.95	80.21	79.67	78.52	78.35	77.98	76.78	72.78	69.67	67.11	54.19	54.4	54.08	53.74	53.24	48.54	47.32	46.76	45.13	43.17	42.77	32.39	31.64	29.57	28.69	28.14	26.6	20.06	15.52
Pongo_abelii	97.71	97.71	97.46	100	94.91	95.42	90.08	87.53	86.92	86.19	86.16	84.17	83.91	83.51	82.55	82.03	80.95	80.21	80.73	80.21	79.67	79.03	78.87	78.24	77.31	72.49	69.95	66.84	54.19	54.67	54.08	54.02	53.52	48.54	47.02	46.47	45.43	43.79	42.48	32.67	31.64	29.9	28.41	28.14	26.92	20.06	15.8
Nomascus_leucogenys	95.67	95.67	95.42	94.91	100	93.38	88.3	85.71	84.87	84.4	82.77	80.74	81.27	80.63	79.69	78.39	77.78	78.09	78.12	77.6	78.05	77.49	76.55	75.65	75.46	71.01	68.31	64.46	51.96	53.07	52.39	52.01	52.11	47.37	46.43	45.59	43.95	42.86	41.59	32.67	31.04	28.9	27.84	26.78	25.32	19.77	14.66
Macaca_mulatta	95.67	95.67	95.67	95.42	93.38	100	90.59	88.05	87.18	85.93	85.12	82.85	83.11	82.2	82.29	80.99	80.16	79.86	80.73	79.95	79.4	79.03	78.35	77.2	77.04	72.78	69.95	66.84	54.19	54.4	54.08	54.31	53.8	47.37	46.43	45.88	44.54	43.48	41.89	32.39	31.64	29.9	28.41	27.8	26.6	19.77	15.23
Callithrix_jacchus	90.08	90.08	89.82	90.08	88.3	90.59	100	86.49	86.15	84.14	83.81	81.53	81.79	81.15	81.51	79.69	79.63	78.8	78.91	77.6	79.46	79.28	78.09	76.68	76.78	70.8	69.67	64.12	53.61	53.58	54.08	52.86	52.96	47.08	46.13	46.18	43.66	44.14	42.77	31.92	32.05	29.9	28.53	27.95	25.8	20.51	15.14
Microcebus_murinus	87.53	87.53	87.27	87.53	85.71	88.05	86.49	100	84.9	84.42	83.82	81.5	81.77	80.59	80.69	79.1	80.11	75.44	78.04	75.93	77.69	78.96	76.32	76.72	75.67	71.17	68.52	64.23	54.96	53.74	52.99	52.91	52.71	48.22	47.29	46.43	44.05	43.53	43.58	32.18	31.72	32.09	28.29	26.96	27.27	20.52	15.88
Oryctolagus_cuniculus	86.67	86.67	86.67	86.92	84.87	87.18	86.15	84.9	100	88.21	85.34	83.07	83.07	85.04	82.51	81.98	80.9	80.57	80.16	80.42	82.97	82.05	82.6	80.68	76.72	72.19	71.15	66.67	54.9	54.4	53.95	53.74	53.11	48.83	47.18	46.33	44.54	45.03	43.53	33.14	32.53	29.8	28.41	28.91	27.1	21.02	16.47
Spermophilus_tridecemlineatus	86.45	86.45	86.45	86.19	84.4	85.93	84.14	84.42	88.21	100	84.6	82.59	82.59	83.25	82.55	82.29	80.95	78.45	80.47	79.43	82.11	82.35	79.27	78.65	78.36	73.08	69.32	65.87	53.91	55.47	55.52	54.31	53.82	49.42	47.92	47.06	45.13	45.34	43.66	34.86	33.93	30.56	29.55	27.12	26.45	21.02	14.45
Tursiops_truncatus	85.9	85.9	85.9	86.16	82.77	85.12	83.81	83.82	85.34	84.6	100	84.47	85.26	91.17	85.97	87.53	78.95	79.58	79.27	80.52	78.57	79.11	78.95	79.05	77.75	75.52	69.84	67.82	54.85	55.05	55.08	54.31	54.52	50.15	50.15	48.68	45.59	46.06	44.54	34.78	33.03	31.31	28.69	29.15	27.74	21.04	16.57
Ailuropoda_melanoleuca	83.64	83.64	83.64	84.17	80.74	82.85	81.53	81.5	83.07	82.59	84.47	100	92.39	83.11	87.14	79.27	78.67	77.46	77.11	77.17	80.78	77.04	76.06	75.07	73.94	73.65	68.41	66.49	53.2	54.57	55.93	55.04	53.67	49.42	48.21	46.47	45.43	45.19	43.66	33.63	32.92	31.99	29.51	27.8	27.69	21.05	17.11
Canis_familiaris	83.38	83.38	83.38	83.91	81.27	83.11	81.79	81.77	83.07	82.59	85.26	92.39	100	84.96	87.4	79.79	77.6	77.82	78.42	77.17	81.62	77.04	75.8	75.2	76.33	73.35	68.41	66.22	53.2	54.57	55.65	55.04	53.39	50.58	48.81	47.35	46.61	45.83	44.12	34.6	33.94	31.99	30.66	29.15	27.69	21.51	16.42
Sus_scrofa	83.25	83.25	82.98	83.51	80.63	82.2	81.15	80.59	85.04	83.25	91.17	83.11	84.96	100	84.38	85.94	78.31	77.11	77.4	79.69	78.3	79.32	78.63	78.19	76.7	75.22	69.13	66.93	54.87	54.93	55.08	54.18	54.24	48.83	49.4	48.24	46.02	45.4	43.79	34.59	33.13	31.19	30	29.59	27.51	21.39	16.96
Felis_catus	82.03	82.03	82.03	82.55	79.69	82.29	81.51	80.69	82.51	82.55	85.97	87.14	87.4	84.38	100	81.61	78.16	76.76	77.92	77.72	79.67	78.65	77.17	75.66	75.07	75.81	69.13	65.87	53.48	53.87	54.24	54.76	53.67	49.71	47.32	47.06	44.25	46.37	43.95	34.3	32.93	31.31	29.91	28.81	27.18	20.75	15.99
Bos_taurus	81.77	81.77	81.77	82.03	78.39	80.99	79.69	79.1	81.98	82.29	87.53	79.27	79.79	85.94	81.61	100	74.74	75	76.62	78.76	76.37	75.52	75.33	75.4	74.8	75.81	69.13	64.27	53.76	54.4	55.08	54.18	53.95	48.54	48.51	48.24	44.84	44.79	43.95	32.85	32.93	31.31	28.49	27.8	27.51	21.04	15.99
Dasypus_novemcinctus	80.69	80.69	80.69	80.95	77.78	80.16	79.63	80.11	80.9	80.95	78.95	78.67	77.6	78.31	78.16	74.74	100	76.87	75.99	75.79	77.78	76.46	75.47	75	73.87	70.36	71.27	65.04	55.34	53.64	55.43	55.52	55.14	49.26	46.83	45.97	44.94	47.15	44.91	32.84	33.54	30.64	29.39	27.89	28.34	20.53	17.11
Echinops_telfairi	80.21	80.21	80.21	80.21	78.09	79.86	78.8	75.44	80.57	78.45	79.58	77.46	77.82	77.11	76.76	75	76.87	100	82.39	76.41	75.89	72.79	75.97	75.27	80.28	70.56	69.15	67.96	55	56.07	55.23	57.78	54.87	50.56	50.57	49.43	47.92	49.79	47.92	35.18	34.01	32.34	29.7	25.85	29.71	20.95	18.15
Loxodonta_africana	79.95	79.95	79.95	80.73	78.12	80.73	78.91	78.04	80.16	80.47	79.27	77.11	78.42	77.4	77.92	76.62	75.99	82.39	100	76.36	76.31	74.22	75.2	74.41	81.82	70.12	67.12	64.1	50.41	53.28	52.12	53.95	51.84	47.55	46.45	44.93	44.19	45.57	41.98	33.43	31.82	30.64	28.49	25.42	29.07	20.45	16.52
Sorex_araneus	79.95	79.95	80.21	80.21	77.6	79.95	77.6	75.93	80.42	79.43	80.52	77.17	77.17	79.69	77.72	78.76	75.79	76.41	76.36	100	76.1	73.44	75.59	75.93	73.49	75.81	68.85	65.6	52.92	54.93	53.95	54.18	52.82	49.12	47.32	46.76	45.43	46.69	43.95	32.56	32.32	30.64	29.06	27.46	26.86	20.17	16.28
Ochotona_princeps	79.67	79.67	79.67	79.67	78.05	79.4	79.46	77.69	82.97	82.11	78.57	80.78	81.62	78.3	79.67	76.37	77.78	75.89	76.31	76.1	100	76.15	77.53	74.59	74.44	70.73	69.14	63.76	54.25	55.9	55.43	55.12	54.55	50.3	48.31	48.46	45.96	45.14	45.23	33.53	32.91	31.31	31.18	28.32	29.53	20.18	14.55
Cavia_porcellus	78.52	78.52	78.52	79.03	77.49	79.03	79.28	78.96	82.05	82.35	79.11	77.04	77.04	79.32	78.65	75.52	76.46	72.79	74.22	73.44	76.15	100	75.91	74.22	73.09	69.82	69.04	61.87	54.47	52.53	54.39	52.01	54.67	48.83	47.92	46.47	45.13	45.03	43.66	33.14	33.03	31.56	28.41	28.47	27.74	20.45	17.63
Rattus_norvegicus	78.35	78.35	78.35	78.87	76.55	78.35	78.09	76.32	82.6	79.27	78.95	76.06	75.8	78.63	77.17	75.33	75.47	75.97	75.2	75.59	77.53	75.91	100	88.86	74.2	71.26	67.22	62.57	53.2	53.62	52.42	52.45	52.99	48.1	47.6	46.33	44.41	44.48	42.94	33.33	32.73	31.88	28.82	27.3	27.51	19.6	13.7
Mus_musculus	77.98	77.98	77.98	78.24	75.65	77.2	76.68	76.72	80.68	78.65	79.05	75.07	75.2	78.19	75.66	75.4	75	75.27	74.41	75.93	74.59	74.22	88.86	100	73.46	69.88	68.33	62.63	54.8	53.66	54.44	53.91	53.87	49.56	49.1	47.62	46.57	44.65	43.03	34.09	33.73	31.54	30.26	26.9	27.18	19.66	15.12
Procavia_capensis	76.78	76.78	76.78	77.31	75.46	77.04	76.78	75.67	76.72	78.36	77.75	73.94	76.33	76.7	75.07	74.8	73.87	80.28	81.82	73.49	74.44	73.09	74.2	73.46	100	70.24	66.76	64.25	52.09	55.73	52.27	54.6	52.56	48.54	49.11	47.06	46.02	46.96	43.49	33.63	33.64	31.42	28.74	27.3	29.32	21.45	17.01
Erinaceus_europaeus	72.78	72.78	72.78	72.49	71.01	72.78	70.8	71.17	72.19	73.08	75.52	73.65	73.35	75.22	75.81	75.81	70.36	70.56	70.12	75.81	70.73	69.82	71.26	69.88	70.24	100	68.01	63.64	56.65	56.5	56.96	57.89	55.7	50.66	50	48.37	47.35	50.72	46.2	33	34.04	32.2	29.34	30.31	27.94	23.1	17.32
Sarcophilus_harrisii	69.67	69.67	69.67	69.95	68.31	69.95	69.67	68.52	71.15	69.32	69.84	68.41	68.41	69.13	69.13	69.13	71.27	69.15	67.12	68.85	69.14	69.04	67.22	68.33	66.76	68.01	100	57.46	54.75	53.59	58.21	56.94	57.93	50.15	50.6	49.7	47.32	49.51	47.9	32.73	33.97	29.87	30.68	28.47	27.24	19.09	16.72
Myotis_lucifugus	67.11	67.11	67.11	66.84	64.46	66.84	64.12	64.23	66.67	65.87	67.82	66.49	66.22	66.93	65.87	64.27	65.04	67.96	64.1	65.6	63.76	61.87	62.57	62.63	64.25	63.64	57.46	100	45.03	47.86	46.59	48	46.02	41.4	41.79	41.12	41.12	41.08	38.58	30.14	28.96	27.99	25.71	26.01	24.84	17.43	14.62
Pelodiscus_sinensis	54.19	54.19	54.19	54.19	51.96	54.19	53.61	54.96	54.9	53.91	54.85	53.2	53.2	54.87	53.48	53.76	55.34	55	50.41	52.92	54.25	54.47	53.2	54.8	52.09	56.65	54.75	45.03	100	57.49	58.14	53.78	58.14	54.42	51.62	50.29	51.45	50.8	49.13	32.94	34.06	29.37	31.14	31.99	27.48	20.57	16.91
Latimeria_chalumnae	54.13	54.13	54.4	54.67	53.07	54.4	53.58	53.74	54.4	55.47	55.05	54.57	54.57	54.93	53.87	54.4	53.64	56.07	53.28	54.93	55.9	52.53	53.62	53.66	55.73	56.5	53.59	47.86	57.49	100	55.21	57.38	55.49	50.56	50.58	47.71	49.29	46.48	49.28	32.22	32.34	26.4	28.53	27.18	27.41	16.34	16.81
Xenopus_laevis	54.08	54.08	54.08	54.08	52.39	54.08	54.08	52.99	53.95	55.52	55.08	55.93	55.65	55.08	54.24	55.08	55.43	55.23	52.12	53.95	55.43	54.39	52.42	54.44	52.27	56.96	58.21	46.59	58.14	55.21	100	55.72	88.4	53.94	52.44	50.91	51.82	50	51.37	31.63	36.19	30.54	30.95	27.18	27.46	20.06	15.08
Danio_rerio	53.74	53.74	53.74	54.02	52.01	54.31	52.86	52.91	53.74	54.31	54.31	55.04	55.04	54.18	54.76	54.18	55.52	57.78	53.95	54.18	55.12	52.01	52.45	53.91	54.6	57.89	56.94	48	53.78	57.38	55.72	100	56.02	56.55	54.85	52.54	52.24	50.99	54.85	31	33.33	31.31	28.7	26.03	27.54	20.97	16.04
Xenopus_Tropicalis	53.24	53.24	53.24	53.52	52.11	53.8	52.96	52.71	53.11	53.82	54.52	53.67	53.39	54.24	53.67	53.95	55.14	54.87	51.84	52.82	54.55	54.67	52.99	53.87	52.56	55.7	57.93	46.02	58.14	55.49	88.4	56.02	100	53.59	51.51	50.9	50.9	50.67	49.25	32.14	34.48	30.46	30.29	26.12	27.09	18.9	15.2
Oreochromis_niloticus	48.54	48.54	48.54	48.54	47.37	47.37	47.08	48.22	48.83	49.42	50.15	49.42	50.58	48.83	49.71	48.54	49.26	50.56	47.55	49.12	50.3	48.83	48.1	49.56	48.54	50.66	50.15	41.4	54.42	50.56	53.94	56.55	53.59	100	71.55	69.3	63.69	50.68	70.56	34.14	34.82	29.05	29.88	26.1	29.29	20.77	15.12
Takifugu_rubripes	47.32	47.32	47.32	47.02	46.43	46.43	46.13	47.29	47.18	47.92	50.15	48.21	48.81	49.4	47.32	48.51	46.83	50.57	46.45	47.32	48.31	47.92	47.6	49.1	49.11	50	50.6	41.79	51.62	50.58	52.44	54.85	51.51	71.55	100	79.6	61.45	49.83	64.45	33.85	32.67	28.81	30.51	25.17	27.74	20.82	15.65
Tetraodon_nigroviridis	46.76	46.76	46.76	46.47	45.59	45.88	46.18	46.43	46.33	47.06	48.68	46.47	47.35	48.24	47.06	48.24	45.97	49.43	44.93	46.76	48.46	46.47	46.33	47.62	47.06	48.37	49.7	41.12	50.29	47.71	50.91	52.54	50.9	69.3	79.6	100	59.15	50	62.54	33.85	33.12	28.91	29.91	22.79	27.36	20.18	15.46
Oryzias_latipes	44.84	44.84	45.13	45.43	43.95	44.54	43.66	44.05	44.54	45.13	45.59	45.43	46.61	46.02	44.25	44.84	44.94	47.92	44.19	45.43	45.96	45.13	44.41	46.57	46.02	47.35	47.32	41.12	51.45	49.29	51.82	52.24	50.9	63.69	61.45	59.15	100	51.39	60.28	33.54	35.16	29.55	28.24	22.9	27.61	19.03	17.47
Gadus_morhua	43.17	43.17	43.17	43.79	42.86	43.48	44.14	43.53	45.03	45.34	46.06	45.19	45.83	45.4	46.37	44.79	47.15	49.79	45.57	46.69	45.14	45.03	44.48	44.65	46.96	50.72	49.51	41.08	50.8	46.48	50	50.99	50.67	50.68	49.83	50	51.39	100	48.44	33.13	34.63	31.23	35.92	26.15	28.33	22.63	16.29
Gasterosteus_aculeatus	42.77	42.77	42.77	42.48	41.59	41.89	42.77	43.58	43.53	43.66	44.54	43.66	44.12	43.79	43.95	43.95	44.91	47.92	41.98	43.95	45.23	43.66	42.94	43.03	43.49	46.2	47.9	38.58	49.13	49.28	51.37	54.85	49.25	70.56	64.45	62.54	60.28	48.44	100	31.8	34.19	28.08	29.79	25.17	25.26	18.45	15.31
Ciona_intestinalis	32.39	32.39	32.39	32.67	32.67	32.39	31.92	32.18	33.14	34.86	34.78	33.63	34.6	34.59	34.3	32.85	32.84	35.18	33.43	32.56	33.53	33.14	33.33	34.09	33.63	33	32.73	30.14	32.94	32.22	31.63	31	32.14	34.14	33.85	33.85	33.54	33.13	31.8	100	53.79	28.8	26.38	22.64	24.37	24.16	15.86
Ciona_savignyi	31.64	31.64	31.64	31.64	31.04	31.64	32.05	31.72	32.53	33.93	33.03	32.92	33.94	33.13	32.93	32.93	33.54	34.01	31.82	32.32	32.91	33.03	32.73	33.73	33.64	34.04	33.97	28.96	34.06	32.34	36.19	33.33	34.48	34.82	32.67	33.12	35.16	34.63	34.19	53.79	100	29.51	32.2	22.83	25.5	21.87	14.89
Daphnia_pulex	29.57	29.57	29.57	29.9	28.9	29.9	29.9	32.09	29.8	30.56	31.31	31.99	31.99	31.19	31.31	31.31	30.64	32.34	30.64	30.64	31.31	31.56	31.88	31.54	31.42	32.2	29.87	27.99	29.37	26.4	30.54	31.31	30.46	29.05	28.81	28.91	29.55	31.23	28.08	28.8	29.51	100	25.25	23.62	29.08	22.33	15.74
Branchiostoma_floridae	28.69	28.69	28.69	28.41	27.84	28.41	28.53	28.29	28.41	29.55	28.69	29.51	30.66	30	29.91	28.49	29.39	29.7	28.49	29.06	31.18	28.41	28.82	30.26	28.74	29.34	30.68	25.71	31.14	28.53	30.95	28.7	30.29	29.88	30.51	29.91	28.24	35.92	29.79	26.38	32.2	25.25	100	24.66	26.3	20.69	15.03
Ixodes_scapularis	28.47	28.47	28.14	28.14	26.78	27.8	27.95	26.96	28.91	27.12	29.15	27.8	29.15	29.59	28.81	27.8	27.89	25.85	25.42	27.46	28.32	28.47	27.3	26.9	27.3	30.31	28.47	26.01	31.99	27.18	27.18	26.03	26.12	26.1	25.17	22.79	22.9	26.15	25.17	22.64	22.83	23.62	24.66	100	21.2	21.02	11.22
Pediculus_humanus	26.6	26.6	26.6	26.92	25.32	26.6	25.8	27.27	27.1	26.45	27.74	27.69	27.69	27.51	27.18	27.51	28.34	29.71	29.07	26.86	29.53	27.74	27.51	27.18	29.32	27.94	27.24	24.84	27.48	27.41	27.46	27.54	27.09	29.29	27.74	27.36	27.61	28.33	25.26	24.37	25.5	29.08	26.3	21.2	100	26.1	14.53
Drosophila_melanogaster	20.06	20.06	20.06	20.06	19.77	19.77	20.51	20.52	21.02	21.02	21.04	21.05	21.51	21.39	20.75	21.04	20.53	20.95	20.45	20.17	20.18	20.45	19.6	19.66	21.45	23.1	19.09	17.43	20.57	16.34	20.06	20.97	18.9	20.77	20.82	20.18	19.03	22.63	18.45	24.16	21.87	22.33	20.69	21.02	26.1	100	17.03
Caenorhabditis_elegans	15.52	15.52	15.52	15.8	14.66	15.23	15.14	15.88	16.47	14.45	16.57	17.11	16.42	16.96	15.99	15.99	17.11	18.15	16.52	16.28	14.55	17.63	13.7	15.12	17.01	17.32	16.72	14.62	16.91	16.81	15.08	16.04	15.2	15.12	15.65	15.46	17.47	16.29	15.31	15.86	14.89	15.74	15.03	11.22	14.53	17.03	100
